# Supplementary material for: Presence of Human Pathogens of the Borrelia burgdorferi sensu lato Complex Shifts the Sequence Read Abundances of Tick Microbiomes in Two German Locations
Source: Microorganisms. 2021 Aug 26;9(9):1814. doi: 10.3390/microorganisms9091814 (PMC8469654; doi:10.3390/microorganisms9091814)
Supplement: Supplementary file 1 [file microorganisms-09-01814-s001.zip]

Archive with 1 entries (1 files):
- microorganisms-1332188-supplementary.pdf
